# Supplementary material for: Training, Experiences and Factors Contributing to Learning Variability in Podiatry Residency and Fellowship Programs: A Systematic Review
Source: Healthcare (Basel). 2026 Apr 27;14(9):1165. doi: 10.3390/healthcare14091165 (PMC13164261; doi:10.3390/healthcare14091165)
Supplement: Supplementary file 1 [file healthcare-14-01165-s001.zip]

Archive with 1 entries (1 files):
- healthcare-4209529-supplementary.pdf
